# Supplementary material for: Efficient genetic transformation and gene editing of Chinese cabbage using Agrobacterium rhizogenes
Source: Plant Physiol. 2024 Oct 15;197(2):kiae543. doi: 10.1093/plphys/kiae543 (PMC11849774; doi:10.1093/plphys/kiae543)
Supplement: kiae543_Supplementary_Data [file kiae543_supplementary_data.zip]

Archive with 2 entries (2 files):
- Supplementary Data.pdf
- Supplementary Materials and Methods.docx
